# Supplementary material for: A Comparative Study of the Clinical Laboratory Quality Control Performance of AI-PBRTQC and Traditional PBRTQC Model in Tumor Marker Testing
Source: Diagnostics (Basel). 2026 May 8;16(10):1438. doi: 10.3390/diagnostics16101438 (PMC13205897; doi:10.3390/diagnostics16101438)
Supplement: Supplementary file 1 [file diagnostics-16-01438-s001.zip › Supplementary Table S1.xlsx]

## Sheet: Sheet1
Supplementary Table S1. Overall data characteristics of the six tumor markers.
Analyte	Unit	Fluctuation Range	Mean		Median		SD		Skewness		Kurtosis
			Training set	Test set	Training set	Test set	Training set	Test set	Training set	Test set	Training set	Test set
CEA	ng/ml	0.30-1,000	6.04619	5.57015	1.92	1.81	46.063	40.601	21.3897	19.2038	652.015	421.617
AFP	ng/ml	0.91-1,210	9.33974	8.75257	2.85	2.85	80.1033	73.7329	18.1548	15.2439	490.276	237.74
CA19-9	U/ml	2.00-1,000	27.4766	27.1521	11.5	10.8	107.842	122.641	32.5247	34.9519	2699.22	2343.66
CA125	U/ml	1.00-5,000	24.5295	21.1849	11.3	11.8	129.848	90.6879	27.4011	32.2416	917.405	1459.62
CYFRA21-1	ng/ml	0.10-500	2.94682	3.19179	2.17	2.17	6.91877	13.049	37.4556	32.3631	2072.48	1172.57
PROGRP	pg/ml	3.00-5,000	66.6632	65.5191	47.6	46.2	203.327	202.076	20.2553	20.5433	450.958	469.427
