# Supplementary material for: A Comparative Study of the Clinical Laboratory Quality Control Performance of AI-PBRTQC and Traditional PBRTQC Model in Tumor Marker Testing
Source: Diagnostics (Basel). 2026 May 8;16(10):1438. doi: 10.3390/diagnostics16101438 (PMC13205897; doi:10.3390/diagnostics16101438)
Supplement: Supplementary file 1 [file diagnostics-16-01438-s001.zip › Supplementary Table S2.xlsx]

## Sheet: Sheet1
Supplementary Table S2. Optimal parameter configurations for NN-PBRTQC and PBRTQC for each analyte.
Analyte	SPC Algorithm	Model	Error type	LTL	UTL	λ	DFAR	FAR_validate	N	LCL	UCL
				LTL	UTL	λ			N	LCL	UCL
CEA	EWMA	PBRTQC	PE	0.65	7.71	-0.160625	0.001	0.000989571	10	1.16451	-1.19291
AFP	EWMA	PBRTQC	PE	1.53	6.17	-0.169313	0.001	0.00102897	10	1.03469	-1.02391
CA19-9	EWMA	PBRTQC	PE	2	57.36	0.092	0.001	0.000960783	7	1.36186	-1.34169
CA125	EWMA	PBRTQC	PE	6.264	30.1	-0.587375	0.001	0.00107248	40	0.569859	-0.657729
CYFRA21-1	EWMA	PBRTQC	PE	1.15	4.61	-0.110625	0.001	0.00105948	7	1.23148	-1.34712
PROGRP	EWMA	PBRTQC	PE	30.3	84.59	-0.246375	0.001	0.000938527	10	1.08625	-1.19829
CEA	EWMA	NN-PBRTQC	PE	0.49	20.3	-0.269	0.001	0.000989571	40	0.526607	-0.45988
AFP	EWMA	NN-PBRTQC	PE	1.29	8.34	-0.2375	0.001	0.00102897	40	0.546481	-0.501228
CA19-9	EWMA	NN-PBRTQC	PE	4.723	36.3	-0.133313	0.001	0.000960783	130	0.275394	-0.326516
CA125	EWMA	NN-PBRTQC	PE	5.38	56	-0.655813	0.001	0.00107248	70	0.358673	-0.343709
CYFRA21-1	EWMA	NN-PBRTQC	PE	0.81	8.9088	-0.233313	0.001	0.00105948	10	1.0194	-1.02496
PROGRP	EWMA	NN-PBRTQC	PE	30.3	84.59	-0.246375	0.001	0.000938527	40	0.561901	-0.586994
CEA	EWMA	PBRTQC	CE	0.82	4.96	-0.0761875	0.001	0.000989571	10	1.10737	-1.15765
AFP	EWMA	PBRTQC	CE	1.53	6.17	-0.169313	0.001	0.00102897	7	1.17567	-1.15223
CA19-9	EWMA	PBRTQC	CE	2	176.54	-0.0956875	0.001	0.000960783	10	1.26473	-1.18208
CA125	EWMA	PBRTQC	CE	1.54	5000	-0.626688	0.001	0.00107248	40	0.647445	-0.698206
CYFRA21-1	EWMA	PBRTQC	CE	0.14	341	-0.329562	0.001	0.00105948	40	0.637909	-1.06673
PROGRP	EWMA	PBRTQC	CE	30.3	84.59	-0.246375	0.001	0.000938527	10	1.08625	-1.19829
CEA	EWMA	NN-PBRTQC	CE	0.82	4.96	-0.0761875	0.001	0.000989571	10	0.895409	-0.917194
AFP	EWMA	NN-PBRTQC	CE	1.53	6.17	-0.169313	0.001	0.00102897	7	1.07605	-1.11486
CA19-9	EWMA	NN-PBRTQC	CE	2	57.36	0.092	0.001	0.000960783	40	0.535581	-0.561203
CA125	EWMA	NN-PBRTQC	CE	1.54	5000	-0.626688	0.001	0.00107248	70	0.373478	-0.344756
CYFRA21-1	EWMA	NN-PBRTQC	CE	0.14	341	-0.329562	0.001	0.00105948	40	0.52719	-0.652125
PROGRP	EWMA	NN-PBRTQC	CE	26	108	-0.309312	0.001	0.000938527	10	0.965337	-0.960364
