# Supplementary material for: A Comparative Study of the Clinical Laboratory Quality Control Performance of AI-PBRTQC and Traditional PBRTQC Model in Tumor Marker Testing
Source: Diagnostics (Basel). 2026 May 8;16(10):1438. doi: 10.3390/diagnostics16101438 (PMC13205897; doi:10.3390/diagnostics16101438)
Supplement: Supplementary file 1 [file diagnostics-16-01438-s001.zip › Supplementary Table S3.xlsx]

## Sheet: Sheet1
Supplementary Table S3. Comparison of FAR ANPed, and tANPed values for each analyte by NN-PBRTQC, PCRTQC and PBRTQC.
Analyte	SPC Algorithm	Model	Error type	ErrorValue	Error_multipliers	DFAR	FAR_test	ANPed_test				tANPed_test
				ErrorValue	Error_multipliers			Value	SD	95% confidence interval		Value	SD	95% confidence interval
										LTL	UTL			LTL	UTL
CEA	EWMA	PBRTQC	PE	0.25	-2	0.001	0.00170622	22.4	14.9755	11.6871	33.1129	19.8889	13.467	9.53721	30.2406
CEA	EWMA	PCRTQC	PE	0.25	-2	0.001	0.001	141.2	66.0552	93.947	188.453	122.667	32.3187	97.8243	147.509
CEA	EWMA	NN-PBRTQC	PE	0.25	-2	0.001	0.000533333	15.6	7.51591	10.2234	20.9766	13.5556	4.06544	10.4306	16.6805
CEA	EWMA	PBRTQC	PE	0.25	-1	0.001	0.00170622	216.9	255.654	74.7782	359.022	175.222	217.671	54.0187	296.426
CEA	EWMA	PCRTQC	PE	0.25	-1	0.001	0.001	414.3	231.932	210.84	617.76	350.778	200.331	186.617	514.939
CEA	EWMA	NN-PBRTQC	PE	0.25	-1	0.001	0.000533333	85.7	44.9266	9.83615	161.564	53.5556	39.68	28.9069	78.2043
CEA	EWMA	PBRTQC	PE	0.25	1	0.001	0.00170622	293.1	198.673	110.216	475.984	244.889	157.68	77.5722	412.206
CEA	EWMA	PCRTQC	PE	0.25	1	0.001	0.001	240.9	284.417	74.9857	406.814	198.333	213.565	44.3453	352.321
CEA	EWMA	NN-PBRTQC	PE	0.25	1	0.001	0.000533333	100.2	106.05	68.0614	132.339	92.3333	32.0668	61.8326	122.834
CEA	EWMA	PBRTQC	PE	0.25	2	0.001	0.00170622	136.1	112.233	55.8131	216.387	118	102.398	39.2903	196.71
CEA	EWMA	PCRTQC	PE	0.25	2	0.001	0.001	128.7	83.3894	69.0468	188.353	108.444	56.6328	64.9126	151.976
CEA	EWMA	NN-PBRTQC	PE	0.25	2	0.001	0.000533333	40.5	19.3463	26.6605	54.3395	35.7778	13.0459	25.7498	45.8057
AFP	EWMA	PBRTQC	PE	0.25	-2	0.001	0.000633378	15	8.5894	8.85551	22.0595	13	6.16441	8.26161	17.7384
AFP	EWMA	PCRTQC	PE	0.25	-2	0.001	0.001	50.3	16.0973	38.7847	63.2936	47.5556	14.3798	36.5023	58.6088
AFP	EWMA	NN-PBRTQC	PE	0.25	-2	0.001	0	15.3	6.20125	10.8639	20.3746	13.8889	4.5674	10.3781	17.3997
AFP	EWMA	PBRTQC	PE	0.25	-1	0.001	0.000633378	61.4	21.5159	46.0085	78.951	57.2222	18.0123	43.3767	71.0677
AFP	EWMA	PCRTQC	PE	0.25	-1	0.001	0.001	123.2	65.4621	76.3712	176.61	108.444	48.6983	71.0116	145.877
AFP	EWMA	NN-PBRTQC	PE	0.25	-1	0.001	0	50.7	21.2292	35.5136	68.0676	45.4444	14.0099	34.6755	56.2134
AFP	EWMA	PBRTQC	PE	0.25	1	0.001	0.000633378	176.3	138.25	77.4018	289.881	153.333	124.773	57.4245	249.242
AFP	EWMA	PCRTQC	PE	0.25	1	0.001	0.001	260.2	147.568	154.637	381.441	232.778	126.643	135.431	330.124
AFP	EWMA	NN-PBRTQC	PE	0.25	1	0.001	0	110.5	100.015	38.9538	192.482	82	45.9946	46.6454	117.355
AFP	EWMA	PBRTQC	PE	0.25	2	0.001	0.000633378	53.3	40.8549	24.0742	86.5539	43.4444	28.0183	21.9076	64.9813
AFP	EWMA	PCRTQC	PE	0.25	2	0.001	0.001	89.7	36.5971	63.52	119.095	82.2222	29.6259	59.4497	104.995
AFP	EWMA	NN-PBRTQC	PE	0.25	2	0.001	0	29.8	18.9315	16.2573	44.5507	25.5556	14.1608	14.6706	36.4405
CA19-9	EWMA	PBRTQC	PE	0.25	-2	0.001	0.0008	83.1	65.7528	36.0633	130.137	65.5556	37.4303	36.7841	94.327
CA19-9	EWMA	PCRTQC	PE	0.25	-2	0.001	0.001	94.3	49.7216	58.7313	129.869	81.4444	30.3649	58.1039	104.785
CA19-9	EWMA	NN-PBRTQC	PE	0.25	-2	0.001	0.0006	33.6	12.4025	24.7278	42.4722	31.4444	10.9899	22.9969	39.892
CA19-9	EWMA	PBRTQC	PE	0.25	-1	0.001	0.0008	261.3	259.986	75.317	447.283	212	220.678	42.3715	381.629
CA19-9	EWMA	PCRTQC	PE	0.25	-1	0.001	0.001	150.3	68.9332	100.988	199.612	135.222	52.8034	94.634	175.81
CA19-9	EWMA	NN-PBRTQC	PE	0.25	-1	0.001	0.0006	105.3	67.1732	57.2472	153.353	91.4444	54.0049	49.9326	132.956
CA19-9	EWMA	PBRTQC	PE	0.25	1	0.001	0.0008	761.3	481.075	417.16	1105.44	692.667	455.378	342.632	1042.7
CA19-9	EWMA	PCRTQC	PE	0.25	1	0.001	0.001	205.8	97.1137	136.329	275.271	187.778	83.4023	123.669	251.886
CA19-9	EWMA	NN-PBRTQC	PE	0.25	1	0.001	0.0006	244.1	181.651	114.154	374.046	210.333	155.868	90.5228	330.144
CA19-9	EWMA	PBRTQC	PE	0.25	2	0.001	0.0008	440.1	545.939	49.5584	830.642	339.889	471.519	-22.5531	702.331
CA19-9	EWMA	PCRTQC	PE	0.25	2	0.001	0.001	122.9	92.6828	56.5987	189.201	108.333	85.3039	42.763	173.904
CA19-9	EWMA	NN-PBRTQC	PE	0.25	2	0.001	0.0006	66.3	26.3019	47.4848	85.1152	62	23.8799	43.6443	80.3557
CA125	EWMA	PBRTQC	PE	0.25	-2	0.001	0.00146667	21.4	8.4879	15.3281	27.4719	19.8889	7.4405	14.1696	25.6082
CA125	EWMA	PCRTQC	PE	0.25	-2	0.001	0.001	29.5	11.778	21.0745	37.9255	27.8889	11.2633	19.2312	36.5466
CA125	EWMA	NN-PBRTQC	PE	0.25	-2	0.001	0.0007	14.4	7.54542	9.00233	19.7977	13.1111	6.73507	7.93408	18.2881
CA125	EWMA	PBRTQC	PE	0.25	-1	0.001	0.00146667	105.9	60.6144	62.5391	149.261	94.1111	50.6938	55.1444	133.078
CA125	EWMA	PCRTQC	PE	0.25	-1	0.001	0.001	73.3	27.4107	53.6916	92.9084	68.5556	24.3316	49.8526	87.2585
CA125	EWMA	NN-PBRTQC	PE	0.25	-1	0.001	0.0007	46.6	28.8452	25.9654	67.2346	40.7778	23.552	22.6741	58.8814
CA125	EWMA	PBRTQC	PE	0.25	1	0.001	0.00146667	48.5	44.4003	16.7379	80.2621	38.4444	32.8676	13.1802	63.7087
CA125	EWMA	PCRTQC	PE	0.25	1	0.001	0.001	230.4	138.514	131.313	329.487	194.667	84.9691	129.354	259.98
CA125	EWMA	NN-PBRTQC	PE	0.25	1	0.001	0.0007	52.5	43.8311	21.1451	83.8549	40.5556	23.5855	22.4261	58.685
CA125	EWMA	PBRTQC	PE	0.25	2	0.001	0.00146667	25.9	14.2864	15.6802	36.1198	21.7778	6.20036	17.0118	26.5438
CA125	EWMA	PCRTQC	PE	0.25	2	0.001	0.001	115.1	83.0816	55.667	174.533	98.6667	68.755	45.8169	151.516
CA125	EWMA	NN-PBRTQC	PE	0.25	2	0.001	0.0007	28.6	9.17969	22.0332	35.1668	26.6667	7.26292	21.0839	32.2494
CYFRA21-1	EWMA	PBRTQC	PE	0.25	-2	0.001	0.000233333	23.4	21.6241	7.93108	38.8689	18.5556	16.1873	6.11292	30.9982
CYFRA21-2	EWMA	PCRTQC	PE	0.25	-2	0.001	0.001	113.3	26.7085	94.1939	132.406	108.889	24.158	90.3194	127.458
CYFRA21-3	EWMA	NN-PBRTQC	PE	0.25	-2	0.001	0.000433767	8.1	5.21643	4.36839	11.8316	6.55556	1.94365	5.06153	8.04958
CYFRA21-4	EWMA	PBRTQC	PE	0.25	-1	0.001	0.000233333	333.8	491.174	-17.5644	685.164	201.333	272.028	-7.76628	410.433
CYFRA21-5	EWMA	PCRTQC	PE	0.25	-1	0.001	0.001	Not Detected				Not Detected
CYFRA21-6	EWMA	NN-PBRTQC	PE	0.25	-1	0.001	0.000433767	69.1	55.7882	29.1915	109.008	59.4444	49.523	21.3777	97.5112
CYFRA21-7	EWMA	PBRTQC	PE	0.25	1	0.001	0.000233333	260.7	208.319	111.678	409.722	209.556	139.262	102.509	316.602
CYFRA21-8	EWMA	PCRTQC	PE	0.25	1	0.001	0.001	409.1	290.428	201.34	616.86	359.778	259.855	160.036	559.52
CYFRA21-9	EWMA	NN-PBRTQC	PE	0.25	1	0.001	0.000433767	251.4	173.818	127.058	375.742	221.889	155.537	102.333	341.445
CYFRA21-10	EWMA	PBRTQC	PE	0.25	2	0.001	0.000233333	83.7	59.4849	41.1471	126.253	66.8889	28.3083	45.1292	88.6486
CYFRA21-11	EWMA	PCRTQC	PE	0.25	2	0.001	0.001	122.4	77.1337	67.2219	177.578	109.556	69.5505	56.0943	163.017
CYFRA21-12	EWMA	NN-PBRTQC	PE	0.25	2	0.001	0.000433767	23.3	16.4995	11.497	35.103	19.5556	12.1872	10.1876	28.9235
PROGRP	EWMA	PBRTQC	PE	0.25	-2	0.001	0.0007	13.3	5.98238	9.02046	17.5795	12	4.60977	8.45662	15.5434
PROGRP	EWMA	PCRTQC	PE	0.25	-2	0.001	0.001	53.4	13.2514	43.9205	62.8795	50.2222	9.16212	43.1796	57.2649
PROGRP	EWMA	NN-PBRTQC	PE	0.25	-2	0.001	0.0011	12.4	3.40588	9.96358	14.8364	11.8889	2.71241	9.16506	13.3349
PROGRP	EWMA	PBRTQC	PE	0.25	-1	0.001	0.0007	103.3	78.2774	47.3038	159.296	87.1111	62.8081	38.8325	135.39
PROGRP	EWMA	PCRTQC	PE	0.25	-1	0.001	0.001	147.9	120.467	61.723	234.077	126.111	104.811	45.5462	206.676
PROGRP	EWMA	NN-PBRTQC	PE	0.25	-1	0.001	0.0011	38.3	25.5171	20.0462	56.5538	30.7778	9.79512	23.2486	38.307
PROGRP	EWMA	PBRTQC	PE	0.25	1	0.001	0.0007	111.6	73.0072	59.3738	163.826	100.667	68.2019	48.242	153.091
PROGRP	EWMA	PCRTQC	PE	0.25	1	0.001	0.001	124.3	72.0834	72.7347	175.865	106.556	47.9925	69.6653	143.446
PROGRP	EWMA	NN-PBRTQC	PE	0.25	1	0.001	0.0011	52.2	36.3281	26.2124	78.1876	45.1111	30.321	21.8044	68.4179
PROGRP	EWMA	PBRTQC	PE	0.25	2	0.001	0.0007	22.3	16.813	10.2727	34.3273	18.3333	11.8743	9.20591	27.4608
PROGRP	EWMA	PCRTQC	PE	0.25	2	0.001	0.001	55.7	15.1808	44.8403	66.5597	53.1111	13.5595	42.6883	63.5339
PROGRP	EWMA	NN-PBRTQC	PE	0.25	2	0.001	0.0011	23.3	11.0559	15.3911	31.2089	20	3.87298	17.023	22.977
CEA	EWMA	PBRTQC	CE	0.25	-2	0.001	0.00186667	68.7	56.6295	28.1897	109.21	54.7778	37.7782	25.7389	83.8167
CEA	EWMA	PCRTQC	CE	0.25	-2	0.001	0.001	137.4	95.4198	69.1408	205.659	116.667	73.5323	60.1447	173.189
CEA	EWMA	NN-PBRTQC	CE	0.25	-2	0.001	0.00103333	26.7	18.7501	13.287	40.113	21.8889	11.6237	12.9541	30.8237
CEA	EWMA	PBRTQC	CE	0.25	-1	0.001	0.00186667	146.6	172.378	23.2885	269.912	96.7778	74.1818	39.7566	153.799
CEA	EWMA	PCRTQC	CE	0.25	-1	0.001	0.001	470.3	407.384	178.875	761.725	377.111	298.346	147.782	606.44
CEA	EWMA	NN-PBRTQC	CE	0.25	-1	0.001	0.00103333	81.4	102.71	7.92557	154.874	52.8889	52.1834	12.7771	93.0006
CEA	EWMA	PBRTQC	CE	0.25	1	0.001	0.00186667	519.8	459.537	191.067	848.533	406.222	304.052	172.507	639.937
CEA	EWMA	PCRTQC	CE	0.25	1	0.001	0.001	404.1	237.472	234.223	573.977	359.778	203.327	203.487	516.068
CEA	EWMA	NN-PBRTQC	CE	0.25	1	0.001	0.00103333	211	247.78	33.7486	388.251	146.222	147.86	32.5667	259.878
CEA	EWMA	PBRTQC	CE	0.25	2	0.001	0.00186667	157.4	221.804	-1.26925	316.069	95.5556	110.989	10.242	180.869
CEA	EWMA	PCRTQC	CE	0.25	2	0.001	0.001	112.8	75.3994	58.8625	166.737	98.2222	63.2846	49.5773	146.867
CEA	EWMA	NN-PBRTQC	CE	0.25	2	0.001	0.00103333	23.2	18.4379	10.0103	36.3897	18.2222	10.183	10.3948	26.0496
AFP	EWMA	PBRTQC	CE	0.25	-2	0.001	0.000866667	14.1	5.74301	9.0167	17.2333	13	4.46148	8.28489	15.1437
AFP	EWMA	PCRTQC	CE	0.25	-2	0.001	0.001	43.8	24.9442	26.906	62.594	38.3333	16.807	24.9381	50.7762
AFP	EWMA	NN-PBRTQC	CE	0.25	-2	0.001	0.0015	18.1	13.695	9.32817	28.9218	15.4444	10.9153	7.46693	24.2474
AFP	EWMA	PBRTQC	CE	0.25	-1	0.001	0.000866667	84.5	74.6888	22.6959	129.554	69	48.4045	17.793	92.207
AFP	EWMA	PCRTQC	CE	0.25	-1	0.001	0.001	136.1	39.7339	92.3261	149.174	120.111	33.5758	86.1914	137.809
AFP	EWMA	NN-PBRTQC	CE	0.25	-1	0.001	0.0015	62.2	52.5303	13.4221	88.5779	45.8889	37.7775	8.10447	66.1812
AFP	EWMA	PBRTQC	CE	0.25	1	0.001	0.000866667	503.4	341.329	259.328	747.672	457.778	322.221	197.176	692.538
AFP	EWMA	PCRTQC	CE	0.25	1	0.001	0.001	92.2	74.9381	48.8925	156.107	74.7778	49.6349	43.4187	119.724
AFP	EWMA	NN-PBRTQC	CE	0.25	1	0.001	0.0015	136.9	138.308	36.0603	233.94	116.222	124.84	12.182	204.104
AFP	EWMA	PBRTQC	CE	0.25	2	0.001	0.000866667	35.2	22.6333	18.1841	50.5659	30.4444	15.3344	16.3558	39.9299
AFP	EWMA	PCRTQC	CE	0.25	2	0.001	0.001	50.7	18.1418	36.3971	62.3529	48.2222	16.6633	33.1914	58.8086
AFP	EWMA	NN-PBRTQC	CE	0.25	2	0.001	0.0015	17.9	9.47082	10.6	24.15	16	8.3238	9.03033	21.8268
CA19-9	EWMA	PBRTQC	CE	0.25	-2	0.001	0.000966667	32.3	29.3911	18.0998	60.1502	27.3333	27.103	12.8811	54.5475
CA19-9	EWMA	PCRTQC	CE	0.25	-2	0.001	0.001	216.3	152.153	113.406	331.094	197.556	148.201	85.0823	312.918
CA19-9	EWMA	NN-PBRTQC	CE	0.25	-2	0.001	0.000933333	34.8	32.4211	18.1824	64.5676	27.3333	22.9399	15.0811	50.3474
CA19-9	EWMA	PBRTQC	CE	0.25	-1	0.001	0.000966667	139.6	172.146	23.7294	270.021	101.667	115.362	10.4675	187.818
CA19-9	EWMA	PCRTQC	CE	0.25	-1	0.001	0.001	1109.7	546.609	562.604	1344.65	949.444	510.553	464.126	1249.02
CA19-9	EWMA	NN-PBRTQC	CE	0.25	-1	0.001	0.000933333	81.4	79.5846	18.0686	131.931	61.6667	30.6687	25.1402	72.2884
CA19-9	EWMA	PBRTQC	CE	0.25	1	0.001	0.000966667	Not Detected				Not Detected
CA19-9	EWMA	PCRTQC	CE	0.25	1	0.001	0.001	600.4	255.045	363.677	728.573	538.778	240.489	317.287	686.999
CA19-9	EWMA	NN-PBRTQC	CE	0.25	1	0.001	0.000933333	Not Detected				Not Detected
CA19-9	EWMA	PBRTQC	CE	0.25	2	0.001	0.000966667	607.4	513.802	203.949	939.051	533.222	462.3	115.644	826.356
CA19-9	EWMA	PCRTQC	CE	0.25	2	0.001	0.001	150.2	96.1679	99.8306	237.419	128.556	69.7444	89.8183	197.039
CA19-9	EWMA	NN-PBRTQC	CE	0.25	2	0.001	0.000933333	104	93.7976	37.5263	171.724	82.3333	55.3878	34.2823	119.432
CA125	EWMA	PBRTQC	CE	0.25	-2	0.001	0	11.8	6.39196	5.42747	14.5725	10.8889	5.34968	4.4593	12.6836
CA125	EWMA	PCRTQC	CE	0.25	-2	0.001	0.001	59.5	20.928	38.404	68.346	55.5556	18.23	34.9872	63.0128
CA125	EWMA	NN-PBRTQC	CE	0.25	-2	0.001	0	9.3	5.43632	3.98609	11.7639	8.44444	4.31498	3.25464	9.88822
CA125	EWMA	PBRTQC	CE	0.25	-1	0.001	0	63	38.2958	42.6048	97.3952	56	33.3716	36.3483	87.6517
CA125	EWMA	PCRTQC	CE	0.25	-1	0.001	0.001	83.3	62.5916	34.2246	123.775	69.7778	39.3277	30.7701	91.2299
CA125	EWMA	NN-PBRTQC	CE	0.25	-1	0.001	0	24.6	13.341	15.8314	34.9186	22.2222	11.2525	13.7791	31.078
CA125	EWMA	PBRTQC	CE	0.25	1	0.001	0	177.1	112.015	97.1193	257.381	161.333	103.978	77.0758	236.924
CA125	EWMA	PCRTQC	CE	0.25	1	0.001	0.001	120.2	84.1847	76.5279	196.972	105	74.256	62.4932	176.65
CA125	EWMA	NN-PBRTQC	CE	0.25	1	0.001	0	71.4	26.7902	45.3355	83.6645	60.1111	11.8382	46.7575	64.9568
CA125	EWMA	PBRTQC	CE	0.25	2	0.001	0	40	11.0381	28.9788	44.7712	38.5556	11.2377	26.9334	44.2095
CA125	EWMA	PCRTQC	CE	0.25	2	0.001	0.001	72.1	30.3194	49.4358	92.8142	69.6667	31.3262	43.9205	92.0795
CA125	EWMA	NN-PBRTQC	CE	0.25	2	0.001	0	29.7	6.83348	24.9866	34.7634	28.6667	6.21442	23.7946	33.3483
CYFRA21-1	EWMA	PBRTQC	CE	0.25	-2	0.001	0.00173667	41.6	27.7579	29.3932	69.1068	34.1111	14.7954	29.3415	52.0871
CYFRA21-2	EWMA	PCRTQC	CE	0.25	-2	0.001	0.001	53.5	27.604	41.6283	81.1217	47.2222	20.9432	38.3302	70.527
CYFRA21-3	EWMA	NN-PBRTQC	CE	0.25	-2	0.001	0.0007	19.6	8.55236	15.882	28.118	18.2222	8.1416	14.3132	26.8296
CYFRA21-4	EWMA	PBRTQC	CE	0.25	-1	0.001	0.00173667	135.8	123.788	37.0726	214.177	113.889	98.8171	20.1853	172.1
CYFRA21-5	EWMA	PCRTQC	CE	0.25	-1	0.001	0.001	184.6	58.3218	135.279	218.721	177.778	56.6774	124.434	211.566
CYFRA21-6	EWMA	NN-PBRTQC	CE	0.25	-1	0.001	0.0007	54	62.5869	15.853	105.397	38.1111	32.0543	16.5038	65.7819
CYFRA21-7	EWMA	PBRTQC	CE	0.25	1	0.001	0.00173667	160.5	118.969	79.5195	249.731	144.556	113.193	57.7067	231.722
CYFRA21-8	EWMA	PCRTQC	CE	0.25	1	0.001	0.001	383.4	195.63	260.805	540.695	341.889	143.093	239.866	459.848
CYFRA21-9	EWMA	NN-PBRTQC	CE	0.25	1	0.001	0.0007	55.5	25.3603	44.3584	80.6416	51.2222	23.6925	39.7884	76.2116
CYFRA21-10	EWMA	PBRTQC	CE	0.25	2	0.001	0.00173667	50.3	56.8505	15.7066	97.0434	36	30.1077	15.7143	62
CYFRA21-11	EWMA	PCRTQC	CE	0.25	2	0.001	0.001	51.9	20.2907	40.9849	70.0151	47.7778	16.327	38.1642	63.2643
CYFRA21-12	EWMA	NN-PBRTQC	CE	0.25	2	0.001	0.0007	30.5	10.767	26.5477	41.9523	27.6667	6.71884	25.9783	36.3074
PROGRP	EWMA	PBRTQC	CE	0.25	-2	0.001	0.00113027	20.8	15.0214	10.5043	31.9957	17.5556	10.2864	9.23605	25.0497
PROGRP	EWMA	PCRTQC	CE	0.25	-2	0.001	0.001	82.7	19.871	57.7851	86.2149	71.8889	17.6446	54.4371	81.5629
PROGRP	EWMA	NN-PBRTQC	CE	0.25	-2	0.001	0.00106738	11	7.8876	6.10755	17.3925	9.77778	5.57375	4.04897	12.6177
PROGRP	EWMA	PBRTQC	CE	0.25	-1	0.001	0.00113027	77.6	80.7708	27.97	143.53	57.3333	42.7529	27.9944	93.7199
PROGRP	EWMA	PCRTQC	CE	0.25	-1	0.001	0.001	150.6	87.0221	100.123	224.627	135	75.3901	86.05	201.95
PROGRP	EWMA	NN-PBRTQC	CE	0.25	-1	0.001	0.00106738	32.6	26.8298	12.9321	51.3179	28.4444	23.8028	8.41786	45.0107
PROGRP	EWMA	PBRTQC	CE	0.25	1	0.001	0.00113027	122	145.433	37.3383	245.412	81.5556	45.319	57.3076	126.978
PROGRP	EWMA	PCRTQC	CE	0.25	1	0.001	0.001	68.7	35.608	43.2776	94.2224	59.8889	16.8212	44.4987	70.3585
PROGRP	EWMA	NN-PBRTQC	CE	0.25	1	0.001	0.00106738	88.6	101.162	30.5077	175.242	60.6667	35.0619	42.0491	95.9509
PROGRP	EWMA	PBRTQC	CE	0.25	2	0.001	0.00113027	24.3	25.3659	6.85433	43.1457	19.4444	19.9619	3.51309	34.2012
PROGRP	EWMA	PCRTQC	CE	0.25	2	0.001	0.001	34	9.46327	24.1054	37.6446	31.4444	9.41377	22.3354	36.8075
PROGRP	EWMA	NN-PBRTQC	CE	0.25	2	0.001	0.00106738	14.3	11.7199	6.86606	23.6339	11.8889	8.84523	5.48667	19.0848
