# Supplementary material for: A Comparative Study of the Clinical Laboratory Quality Control Performance of AI-PBRTQC and Traditional PBRTQC Model in Tumor Marker Testing
Source: Diagnostics (Basel). 2026 May 8;16(10):1438. doi: 10.3390/diagnostics16101438 (PMC13205897; doi:10.3390/diagnostics16101438)
Supplement: Supplementary file 1 [file diagnostics-16-01438-s001.zip › Supplementary Table S4.xlsx]

## Sheet: Sheet1
Supplementary Table S4. Statistical analysis and comparison of tANPed values for various analytes by NN-PBRTQC, PCRTQC and PBRTQC.
Analyte	SPC Algorithm	Error type	ErrorValue	Error_multipliers	DFAR	tANPed t-test1						tANPed t-test2
						PBRTQC	NN-PBRTQC	Mean difference	95% CI for mean difference		P-value	PCRTQC	NN-PBRTQC	Mean difference	95% CI for mean difference		P-value
			ErrorValue	Error_multipliers					LTL	UTL					LTL	UTL
CEA	EWMA	PE	0.25	-2	0.001	19.8889	13.5556	6.33333	-3.60711	16.2738	0.195602	122.667	13.5556	109.111	86.0936	132.129	2.56581e-08
CEA	EWMA	PE	0.25	-1	0.001	175.222	53.5556	121.667	7.96378	235.37	0.0375009	350.778	53.5556	297.222	144.618	449.827	0.000787441
CEA	EWMA	PE	0.25	1	0.001	244.889	92.3333	152.556	-3.79313	308.904	0.0551554	198.333	92.3333	106	-38.3111	250.311	0.138999
CEA	EWMA	PE	0.25	2	0.001	118	35.7778	82.2222	9.27966	155.165	0.0295239	108.444	35.7778	72.6667	31.5998	113.733	0.00174364
AFP	EWMA	PE	0.25	-2	0.001	13	13.8889	-0.888889	-6.31026	4.53249	0.732686	47.5556	13.8889	33.6667	23.0052	44.3282	5.15424e-06
AFP	EWMA	PE	0.25	-1	0.001	57.2222	45.4444	11.7778	-4.34717	27.9027	0.141078	108.444	45.4444	63	27.1923	98.8077	0.00182407
AFP	EWMA	PE	0.25	1	0.001	153.333	82	71.3333	-22.6352	165.302	0.12711	232.778	82	150.778	55.5682	245.987	0.00400627
AFP	EWMA	PE	0.25	2	0.001	43.4444	25.5556	17.8889	-4.2949	40.0727	0.106682	82.2222	25.5556	56.6667	33.4634	79.8699	9.17083e-05
CA19-9	EWMA	PE	0.25	-2	0.001	65.5556	31.4444	34.1111	6.54505	61.6772	0.0184483	81.4444	31.4444	50	27.181	72.819	0.000269598
CA19-9	EWMA	PE	0.25	-1	0.001	212	91.4444	120.556	-39.9852	281.096	0.130967	135.222	91.4444	43.7778	-9.5941	97.1497	0.101265
CA19-9	EWMA	PE	0.25	1	0.001	692.667	210.333	482.333	142.22	822.447	0.00836788	187.778	210.333	-22.5556	-147.474	102.362	0.706923
CA19-9	EWMA	PE	0.25	2	0.001	339.889	62	277.889	-55.7303	611.508	0.0965048	108.333	62	46.3333	-16.2627	108.929	0.136177
CA125	EWMA	PE	0.25	-2	0.001	19.8889	13.1111	6.77778	-0.314045	13.8696	0.0597707	27.8889	13.1111	14.7778	5.50436	24.0512	0.00383242
CA125	EWMA	PE	0.25	-1	0.001	94.1111	40.7778	53.3333	13.834	92.8326	0.0112882	68.5556	40.7778	27.7778	3.84879	51.7068	0.0256089
CA125	EWMA	PE	0.25	1	0.001	38.4444	40.5556	-2.11111	-30.6976	26.4754	0.877554	194.667	40.5556	154.111	91.7988	216.423	8.04475e-05
CA125	EWMA	PE	0.25	2	0.001	21.7778	26.6667	-4.88889	-11.637	1.85918	0.144114	98.6667	26.6667	72	23.145	120.855	0.00653958
CYFRA21-1	EWMA	PE	0.25	-2	0.001	18.5556	6.55556	12	0.479343	23.5207	0.0421775	108.889	6.55556	102.333	85.2072	119.459	9.35979e-10
CYFRA21-1	EWMA	PE	0.25	-1	0.001	201.333	59.4444	141.889	-53.4954	337.273	0.143228	Not Detected	59.4444
CYFRA21-1	EWMA	PE	0.25	1	0.001	209.556	221.889	-12.3333	-159.859	135.192	0.861554	359.778	221.889	137.889	-76.1131	351.891	0.190856
CYFRA21-1	EWMA	PE	0.25	2	0.001	66.8889	19.5556	47.3333	25.5547	69.112	0.000291318	109.556	19.5556	90	40.1043	139.896	0.0014957
PROGRP	EWMA	PE	0.25	-2	0.001	12	11.8889	0.111111	-3.66837	3.89059	0.951078	50.2222	11.8889	38.3333	31.5813	45.0854	1.9716e-09
PROGRP	EWMA	PE	0.25	-1	0.001	87.1111	30.7778	56.3333	11.4144	101.252	0.0171654	126.111	30.7778	95.3333	20.9474	169.719	0.0152357
PROGRP	EWMA	PE	0.25	1	0.001	100.667	45.1111	55.5556	2.81358	108.298	0.0401847	106.556	45.1111	61.4444	21.33	101.559	0.00505156
PROGRP	EWMA	PE	0.25	2	0.001	18.3333	20	-1.66667	-10.4925	7.1592	0.694215	53.1111	20	33.1111	23.1463	43.0759	2.77375e-06
CEA	EWMA	CE	0.25	-2	0.001	54.7778	21.8889	32.8889	4.95842	60.8194	0.0238536	116.667	21.8889	94.7778	42.1721	147.383	0.00150981
CEA	EWMA	CE	0.25	-1	0.001	96.7778	52.8889	43.8889	-20.2012	107.979	0.165908	377.111	52.8889	324.222	110.2	538.244	0.00544511
CEA	EWMA	CE	0.25	1	0.001	406.222	146.222	260	21.0882	498.912	0.0347619	359.778	146.222	213.556	35.9041	391.207	0.0214749
CEA	EWMA	CE	0.25	2	0.001	95.5556	18.2222	77.3333	-1.4247	156.091	0.0537999	98.2222	18.2222	80	34.7056	125.294	0.00176919
AFP	EWMA	CE	0.25	-2	0.001	13	15.4444	-2.44444	-10.2823	5.3934	0.517924	38.3333	15.4444	22.8889	9.13167	36.6461	0.00279903
AFP	EWMA	CE	0.25	-1	0.001	69	45.8889	23.1111	-37.2415	83.4638	0.428827	120.111	45.8889	74.2222	29.3371	119.107	0.0029294
AFP	EWMA	CE	0.25	1	0.001	457.778	116.222	341.556	87.8117	595.299	0.0114967	74.7778	116.222	-41.4444	-135.861	52.9717	0.365919
AFP	EWMA	CE	0.25	2	0.001	30.4444	16	14.4444	1.314	27.5749	0.033089	48.2222	16	32.2222	18.9374	45.507	9.84281e-05
CA19-9	EWMA	CE	0.25	-2	0.001	27.3333	27.3333	0	-24.6893	24.6893	1	197.556	27.3333	170.222	77.3117	263.133	0.00131773
CA19-9	EWMA	CE	0.25	-1	0.001	101.667	61.6667	40	-41.4364	121.436	0.313236	949.444	61.6667	887.778	525.086	1250.47	8.95739e-05
CA19-9	EWMA	CE	0.25	1	0.001	Not Detected	Not Detected					538.778	Not Detected
CA19-9	EWMA	CE	0.25	2	0.001	533.222	82.3333	450.889	146.317	755.461	0.00634896	128.556	82.3333	46.2222	-19.0499	111.494	0.152779
CA125	EWMA	CE	0.25	-2	0.001	10.8889	8.44444	2.44444	-2.87966	7.76855	0.344886	55.5556	8.44444	47.1111	32.1686	62.0536	5.25232e-06
CA125	EWMA	CE	0.25	-1	0.001	56	22.2222	33.7778	10.3899	57.1656	0.00745474	69.7778	22.2222	47.5556	19.5373	75.5738	0.0024087
CA125	EWMA	CE	0.25	1	0.001	161.333	60.1111	101.222	28.7297	173.715	0.00921568	105	60.1111	44.8889	-9.83707	99.6149	0.101262
CA125	EWMA	CE	0.25	2	0.001	38.5556	28.6667	9.88889	0.921921	18.8559	0.0327115	69.6667	28.6667	41	20.3679	61.6321	0.000660753
CYFRA21-1	EWMA	CE	0.25	-2	0.001	34.1111	18.2222	15.8889	1.60585	30.1719	0.0314187	47.2222	18.2222	29	11.574	46.426	0.00279387
CYFRA21-1	EWMA	CE	0.25	-1	0.001	113.889	38.1111	75.7778	-12.1081	163.664	0.0862808	177.778	38.1111	139.667	96.0921	183.241	4.30562e-06
CYFRA21-1	EWMA	CE	0.25	1	0.001	144.556	51.2222	93.3333	11.5215	175.145	0.0278756	341.889	51.2222	290.667	200.684	380.649	3.9181e-06
CYFRA21-1	EWMA	CE	0.25	2	0.001	36	27.6667	8.33333	-12.1774	28.844	0.401796	47.7778	27.6667	20.1111	7.46166	32.7606	0.00389605
PROGRP	EWMA	CE	0.25	-2	0.001	17.5556	9.77778	7.77778	-0.539164	16.0947	0.0648684	71.8889	9.77778	62.1111	48.5535	75.6688	4.11955e-08
PROGRP	EWMA	CE	0.25	-1	0.001	57.3333	28.4444	28.8889	-6.15571	63.9335	0.0997055	135	28.4444	106.556	52.3491	160.762	0.000726729
PROGRP	EWMA	CE	0.25	1	0.001	81.5556	60.6667	20.8889	-20.2193	61.9971	0.297357	59.8889	60.6667	-0.777778	-27.6867	26.1311	0.9519
PROGRP	EWMA	CE	0.25	2	0.001	19.4444	11.8889	7.55556	-6.34809	21.4592	0.266242	31.4444	11.8889	19.5556	11.0278	28.0833	0.000173295
